# Supplementary material for: Insight into Antifungal Metabolites from Bacillus stercoris 92p Against Banana Cordana Leaf Spot Caused by Neocordana musae
Source: Biomolecules. 2024 Nov 24;14(12):1495. doi: 10.3390/biom14121495 (PMC11672926; doi:10.3390/biom14121495)
Supplement: Supplementary file 1 [file biomolecules-14-01495-s001.zip]

Archive with 1 entries (1 files):
- biomolecules-3272279-supplementary.pdf
